# Supplementary material for: ﻿Revisiting Bacan Island in the footsteps of Alfred Russel Wallace: unveiling the diversity of land snails (Mollusca, Gastropoda)
Source: Zookeys. 2025 Mar 31;1233:207–43. doi: 10.3897/zookeys.1233.143563 (PMC11976313; doi:10.3897/zookeys.1233.143563)
Supplement: XML Treatment for Diancta batubacan [file zookeys.1233.143563-treatment1.xml]

<!DOCTYPE tp:taxon-treatment
  PUBLIC "-//TaxonX//DTD Taxonomic Treatment Publishing DTD v0 20100105//EN" "tax-treatment-NSO.dtd">
<tp:taxon-treatment xmlns:tp="http://www.plazi.org/taxpub"><tp:treatment-meta><kwd-group><label>Taxon classification</label><kwd>
                  <named-content content-type="kingdom">Animalia</named-content>
                </kwd><kwd>
                  <named-content content-type="order">Architaenioglossa</named-content>
                </kwd><kwd>
                  <named-content content-type="family">Diplommatinidae</named-content>
                </kwd></kwd-group><mixed-citation publication-type="journal"><person-group><name><surname>Nurinsiyah</surname><given-names>Ayu Savitri</given-names></name><name><surname>Azizah</surname><given-names>Salma Syifa</given-names></name><name><surname>Prasetia</surname><given-names>Ahmad Ghifari</given-names></name><name><surname>Mujiono</surname><given-names>Nova</given-names></name><name><surname>Laitupa</surname><given-names>Ibnu Wahab</given-names></name><name><surname>Heryanto</surname></name></person-group><article-title>﻿Revisiting Bacan Island in the footsteps of Alfred Russel Wallace: unveiling the diversity of land snails (<tp:taxon-name><tp:taxon-name-part taxon-name-part-type="phylum">Mollusca</tp:taxon-name-part></tp:taxon-name>, <tp:taxon-name><tp:taxon-name-part taxon-name-part-type="class">Gastropoda</tp:taxon-name-part></tp:taxon-name>)</article-title><source>Zookeys</source><day>31</day><month>03</month><year>2025</year><volume>1233</volume><fpage>207</fpage><lpage>243</lpage><pub-id pub-id-type="doi">10.3897/zookeys.1233.143563</pub-id></mixed-citation></tp:treatment-meta><tp:nomenclature><label>﻿</label><tp:taxon-name>
                <object-id xmlns:xlink="http://www.w3.org/1999/xlink" content-type="arpha" xlink:type="simple">93C14AFA-9C62-5F7F-933B-65684F2F8BD5</object-id>
                <tp:taxon-name-part taxon-name-part-type="genus" reg="Diancta">Diancta</tp:taxon-name-part>
                <tp:taxon-name-part taxon-name-part-type="species" reg="batubacan">batubacan</tp:taxon-name-part>
                <object-id xmlns:xlink="http://www.w3.org/1999/xlink" content-type="zoobank" xlink:type="simple">https://zoobank.org/2AFDFC5E-4A8F-4BA7-B184-2C966DB3C03A</object-id>
              </tp:taxon-name><tp:taxon-authority>Nurinsiyah, Prasetia, Mujiono &amp; Heryanto</tp:taxon-authority><tp:taxon-status xmlns:xlink="http://www.w3.org/1999/xlink" xlink:type="simple">sp. nov.</tp:taxon-status><xref ref-type="fig" rid="F2">Fig. 2A–D</xref></tp:nomenclature><tp:treatment-sec sec-type="type material" id="SECID0EZLBG"><title>Type material.</title><p><bold><italic>Holotype</italic>.</bold> Indonesia • Shell H = 5.2 mm; D = 2.8 mm; <abbrev xmlns:xlink="http://www.w3.org/1999/xlink" xlink:title="height of aperture" id="ABBRID0EEMBG" xlink:type="simple">ha</abbrev> = 2.1 mm; <abbrev xmlns:xlink="http://www.w3.org/1999/xlink" xlink:title="diameter/width of aperture" id="ABBRID0EIMBG" xlink:type="simple">da</abbrev> = 2.1 mm; W = 7.5; North Moluccas, Bacan Is., Sumae Village; <named-content xmlns:xlink="http://www.w3.org/1999/xlink" content-type="dwc:verbatimCoordinates" xlink:type="simple"><named-content content-type="geo-json" specific-use="{&#34;type&#34;:&#34;Point&#34;,&#34;coordinates&#34;:[127.403167,-0.585167]}" id="NCID0EPMBG" xlink:type="simple">0°35.11'S, 127°24.19'E</named-content></named-content>; alt. 54 m (M5); 1 June 2022; Heryanto, N. Mujiono, I.W. Laitupa leg.; <named-content xmlns:xlink="http://www.w3.org/1999/xlink" content-type="dwc:institutional_code" xlink:title="Museum Zoologicum Bogoriense" xlink:href="http://grbio.org/institution/museum-zoologicum-bogoriense" xlink:type="simple">MZB</named-content> Gst. 23.855. <bold><italic>Paratype</italic>.</bold> Indonesia • same locality as holotype; <named-content xmlns:xlink="http://www.w3.org/1999/xlink" content-type="dwc:institutional_code" xlink:title="Museum Zoologicum Bogoriense" xlink:href="http://grbio.org/institution/museum-zoologicum-bogoriense" xlink:type="simple">MZB</named-content> Gst. 23.856/15. Both holotype and paratypes were deposited in the Museum Zoologicum Bogoriense (<named-content xmlns:xlink="http://www.w3.org/1999/xlink" content-type="dwc:institutional_code" xlink:title="Museum Zoologicum Bogoriense" xlink:href="http://grbio.org/institution/museum-zoologicum-bogoriense" xlink:type="simple">MZB</named-content>).</p></tp:treatment-sec><tp:treatment-sec sec-type="diagnosis" id="SECID0EHNBG"><title>Diagnosis.</title><p>Shell with bulbous penultimate whorl and a distinct constriction on the dorsal part of the penultimate whorl. Radial ribs are distinct before and after the constriction, but on the penultimate whorl the ribs are less distinct and almost smooth with no spiral striae. One outer parietalis, three parallel palatalis, and three perpendicular palatalis are present beside the constriction inside the penultimate whorl. Colour almost white.</p><fig id="F2" position="float" orientation="portrait"><object-id xmlns:xlink="http://www.w3.org/1999/xlink" content-type="doi" xlink:type="simple">10.3897/zookeys.1233.143563.figure2</object-id><object-id xmlns:xlink="http://www.w3.org/1999/xlink" content-type="arpha" xlink:type="simple">E0D4C308-2927-5F1C-98A4-9D9F127DB96F</object-id><label>Figure 2.</label><caption><p>Shells of <italic><tp:taxon-name><tp:taxon-name-part taxon-name-part-type="genus" reg="Diancta">Diancta</tp:taxon-name-part><tp:taxon-name-part taxon-name-part-type="species" reg="batubacan">batubacan</tp:taxon-name-part></tp:taxon-name></italic> sp. nov. <bold>A</bold> holotype (<named-content xmlns:xlink="http://www.w3.org/1999/xlink" content-type="dwc:institutional_code" xlink:title="Museum Zoologicum Bogoriense" xlink:href="http://grbio.org/institution/museum-zoologicum-bogoriense" xlink:type="simple">MZB</named-content> Gst.23.855) <bold>B, C</bold> paratypes <named-content xmlns:xlink="http://www.w3.org/1999/xlink" content-type="dwc:institutional_code" xlink:title="Museum Zoologicum Bogoriense" xlink:href="http://grbio.org/institution/museum-zoologicum-bogoriense" xlink:type="simple">MZB</named-content> Gst.23.856 <bold>D</bold> scanning Electron Microscope image apical view of paratype <named-content xmlns:xlink="http://www.w3.org/1999/xlink" content-type="dwc:institutional_code" xlink:title="Museum Zoologicum Bogoriense" xlink:href="http://grbio.org/institution/museum-zoologicum-bogoriense" xlink:type="simple">MZB</named-content> Gst. 23.856. Scale bars: 1 mm (<bold>A–C</bold>); 0.4 mm (<bold>D</bold>).</p></caption><graphic xmlns:xlink="http://www.w3.org/1999/xlink" xlink:href="zookeys-1233-207_article-143563__-g002.jpg" position="float" orientation="portrait" xlink:type="simple" id="oo_1296050.jpg"><uri content-type="original_file" xlink:type="simple">https://binary.pensoft.net/fig/1296050</uri></graphic></fig></tp:treatment-sec><tp:treatment-sec sec-type="description" id="SECID0E4OBG"><title>Description.</title><p>The shell is small, elongated, and sinistral with a pointed apex, whitish cream in colour. The shell has 7–7.5 whorls that increase in size, with the body whorl being narrower than the penultimate whorl. There is a rapid increase in shell whorl size from the beginning of the teleoconch until the 5<sup>th</sup> whorl, followed by a drastic constriction at the whorl 5.5–6, reducing the whorl size to that of the third whorl. The penultimate whorl (before constriction) is bulbous. The whorl size then increases again after the constriction for 1.5 whorls until the aperture. The umbilicus is closed. The protoconch is smooth, lacking ribs on the first whorl. Radial ribs are not sinuous but rather distinct, low, thin, and densely placed. The spacing between ribs increases from the beginning of the teleoconch until the 5<sup>th</sup> or 6<sup>th</sup> whorl, where the whorl size increases rapidly, causing the ribs to become less distinct and almost smooth. After the constriction, the ribs become more widely spaced before transitioning to a tighter spacing towards the aperture. Spiral striae are absent. A constriction is present on the penultimate whorl, with one outer parietalis, three parallel palatalis, and three perpendicular palatalis beside the constriction. The aperture is slightly oval and nearly rounded. Peristome simple because the outer and inner peristome fused. Operculum multispiral. Shell dimensions of the specimens (<italic>n</italic> = 16): H = 4.9–5.7 mm (mean 5.4 mm); D = 2.8–3.3 mm (mean 3.1 mm); <abbrev xmlns:xlink="http://www.w3.org/1999/xlink" xlink:title="height of aperture" id="ABBRID0ELPBG" xlink:type="simple">ha</abbrev> = 2.0–2.4 mm (mean 2.2 mm); <abbrev xmlns:xlink="http://www.w3.org/1999/xlink" xlink:title="diameter/width of aperture" id="ABBRID0EPPBG" xlink:type="simple">da</abbrev> = 1.8–2.3 mm (mean 2.1 mm).</p></tp:treatment-sec><tp:treatment-sec sec-type="distribution" id="SECID0ETPBG"><title>Geographic distribution and habitat.</title><p>The species has so far been recorded on Bacan Island, making it possibly endemic to this region. Specimens were collected from the karst forest habitat.</p></tp:treatment-sec><tp:treatment-sec sec-type="remarks" id="SECID0EYPBG"><title>Remarks.</title><p>Only one species of <italic><tp:taxon-name><tp:taxon-name-part taxon-name-part-type="genus" reg="Diancta">Diancta</tp:taxon-name-part></tp:taxon-name></italic> was previously recorded from Bacan Island, <italic><tp:taxon-name><tp:taxon-name-part taxon-name-part-type="genus" reg="Diancta">Diancta</tp:taxon-name-part><tp:taxon-name-part taxon-name-part-type="species" reg="torta">torta</tp:taxon-name-part></tp:taxon-name></italic> Boettger, 1891 (Fig. <xref ref-type="fig" rid="F4">4D</xref>). The species differs from <italic><tp:taxon-name><tp:taxon-name-part taxon-name-part-type="genus" reg="Diancta">D.</tp:taxon-name-part><tp:taxon-name-part taxon-name-part-type="species" reg="batubacan">batubacan</tp:taxon-name-part></tp:taxon-name></italic> sp. nov. by having prominent and more radial ribs both in the penultimate and body whorl; the shell of <italic><tp:taxon-name><tp:taxon-name-part taxon-name-part-type="genus" reg="Diancta">D.</tp:taxon-name-part><tp:taxon-name-part taxon-name-part-type="species" reg="batubacan">batubacan</tp:taxon-name-part></tp:taxon-name></italic> sp. nov. has a smooth penultimate whorl (almost without ribs). The aperture of <italic><tp:taxon-name><tp:taxon-name-part taxon-name-part-type="genus" reg="Diancta">D.</tp:taxon-name-part><tp:taxon-name-part taxon-name-part-type="species" reg="torta">torta</tp:taxon-name-part></tp:taxon-name></italic> is tilted and oval, while the aperture in <italic><tp:taxon-name><tp:taxon-name-part taxon-name-part-type="genus" reg="Diancta">D.</tp:taxon-name-part><tp:taxon-name-part taxon-name-part-type="species" reg="batubacan">batubacan</tp:taxon-name-part></tp:taxon-name></italic> sp. nov. is more rounded. The shell of <italic><tp:taxon-name><tp:taxon-name-part taxon-name-part-type="genus" reg="Diancta">D.</tp:taxon-name-part><tp:taxon-name-part taxon-name-part-type="species" reg="batubacan">batubacan</tp:taxon-name-part></tp:taxon-name></italic> sp. nov. is similar to <italic><tp:taxon-name><tp:taxon-name-part taxon-name-part-type="genus" reg="Diancta">D.</tp:taxon-name-part><tp:taxon-name-part taxon-name-part-type="species" reg="halmaherica">halmaherica</tp:taxon-name-part></tp:taxon-name></italic> Greķe, 2017 which is currently known only from Halmahera Island, and <italic><tp:taxon-name><tp:taxon-name-part taxon-name-part-type="genus" reg="Diancta">D.</tp:taxon-name-part><tp:taxon-name-part taxon-name-part-type="species" reg="constricta">constricta</tp:taxon-name-part></tp:taxon-name></italic> which so far only found in Ternate and Tidore islands. Compared to <italic><tp:taxon-name><tp:taxon-name-part taxon-name-part-type="genus" reg="Diancta">D.</tp:taxon-name-part><tp:taxon-name-part taxon-name-part-type="species" reg="halmaherica">halmaherica</tp:taxon-name-part></tp:taxon-name></italic>, <italic><tp:taxon-name><tp:taxon-name-part taxon-name-part-type="genus" reg="Diancta">D.</tp:taxon-name-part><tp:taxon-name-part taxon-name-part-type="species" reg="batubacan">batubacan</tp:taxon-name-part></tp:taxon-name></italic> sp. nov. has a more bulbous penultimate whorl, and the ribs on the penultimate whorl are less distinct. Additionally, the aperture of <italic><tp:taxon-name><tp:taxon-name-part taxon-name-part-type="genus" reg="Diancta">D.</tp:taxon-name-part><tp:taxon-name-part taxon-name-part-type="species" reg="batubacan">batubacan</tp:taxon-name-part></tp:taxon-name></italic> sp. nov. is not tilted. The constriction on the penultimate whorl of <italic><tp:taxon-name><tp:taxon-name-part taxon-name-part-type="genus" reg="Diancta">D.</tp:taxon-name-part><tp:taxon-name-part taxon-name-part-type="species" reg="halmaherica">halmaherica</tp:taxon-name-part></tp:taxon-name></italic> is more pronounced. The shell of <italic><tp:taxon-name><tp:taxon-name-part taxon-name-part-type="genus" reg="Diancta">D.</tp:taxon-name-part><tp:taxon-name-part taxon-name-part-type="species" reg="batubacan">batubacan</tp:taxon-name-part></tp:taxon-name></italic> sp. nov. also differs with <italic><tp:taxon-name><tp:taxon-name-part taxon-name-part-type="genus" reg="Diancta">D.</tp:taxon-name-part><tp:taxon-name-part taxon-name-part-type="species" reg="constricta">constricta</tp:taxon-name-part></tp:taxon-name></italic> in having less distinct ribs, no spiral striae, and has three parallel palatalis and three perpendicular palatalis inside the penultimate whorl.</p></tp:treatment-sec><tp:treatment-sec sec-type="etymology" id="SECID0EDVBG"><title>Etymology.</title><p>The species name “batu bacan” refers to the famous Chrysocolla mineral/stone found on Bacan Island. Known for its striking beauty, the mineral shares a similar beauty to that of <italic><tp:taxon-name><tp:taxon-name-part taxon-name-part-type="genus" reg="Diancta">Diancta</tp:taxon-name-part><tp:taxon-name-part taxon-name-part-type="species" reg="batubacan">batubacan</tp:taxon-name-part></tp:taxon-name></italic> sp. nov.</p></tp:treatment-sec><tp:treatment-sec><!--Section generated to contain objects referenced in tp:taxon-treatment.--><fig id="F4" position="float" orientation="portrait"><object-id xmlns:xlink="http://www.w3.org/1999/xlink" content-type="doi" xlink:type="simple">10.3897/zookeys.1233.143563.figure4</object-id><object-id xmlns:xlink="http://www.w3.org/1999/xlink" content-type="arpha" xlink:type="simple">68E7A111-A0D5-5C4F-99E6-D653C5F09A00</object-id><label>Figure 4.</label><caption><p>Shells of land snail species from Bacan Island <bold>A, B</bold><italic><tp:taxon-name><tp:taxon-name-part taxon-name-part-type="genus" reg="Leptopoma">Leptopoma</tp:taxon-name-part><tp:taxon-name-part taxon-name-part-type="species" reg="globulosum">globulosum</tp:taxon-name-part></tp:taxon-name></italic> Pfeiffer, 1861 <named-content xmlns:xlink="http://www.w3.org/1999/xlink" content-type="dwc:institutional_code" xlink:title="Museum Zoologicum Bogoriense" xlink:href="http://grbio.org/institution/museum-zoologicum-bogoriense" xlink:type="simple">MZB</named-content> Gst. 23.942 <bold>C</bold><italic><tp:taxon-name><tp:taxon-name-part taxon-name-part-type="genus" reg="Platyraphe">Platyraphe</tp:taxon-name-part><tp:taxon-name-part taxon-name-part-type="species" reg="plicosa">plicosa</tp:taxon-name-part></tp:taxon-name></italic> (von Martens, 1863) <named-content xmlns:xlink="http://www.w3.org/1999/xlink" content-type="dwc:institutional_code" xlink:title="Museum Zoologicum Bogoriense" xlink:href="http://grbio.org/institution/museum-zoologicum-bogoriense" xlink:type="simple">MZB</named-content> Gst. 22.930 <bold>D</bold><italic><tp:taxon-name><tp:taxon-name-part taxon-name-part-type="genus" reg="Diancta">Diancta</tp:taxon-name-part><tp:taxon-name-part taxon-name-part-type="species" reg="torta">torta</tp:taxon-name-part></tp:taxon-name></italic> Boettger, 1891 <named-content xmlns:xlink="http://www.w3.org/1999/xlink" content-type="dwc:institutional_code" xlink:title="Museum Zoologicum Bogoriense" xlink:href="http://grbio.org/institution/museum-zoologicum-bogoriense" xlink:type="simple">MZB</named-content> Gst. 23.860 <bold>E</bold><italic><tp:taxon-name><tp:taxon-name-part taxon-name-part-type="genus" reg="Diplommatina">Diplommatina</tp:taxon-name-part><tp:taxon-name-part taxon-name-part-type="species" reg="radiiformis">radiiformis</tp:taxon-name-part></tp:taxon-name></italic> Preston, 1913 <named-content xmlns:xlink="http://www.w3.org/1999/xlink" content-type="dwc:institutional_code" xlink:title="Museum Zoologicum Bogoriense" xlink:href="http://grbio.org/institution/museum-zoologicum-bogoriense" xlink:type="simple">MZB</named-content> Gst. 23.861. Scale bars: 5 mm (<bold>A–C</bold>); 1 mm (<bold>D, E</bold>).</p></caption><graphic xmlns:xlink="http://www.w3.org/1999/xlink" xlink:href="zookeys-1233-207_article-143563__-g004.jpg" position="float" orientation="portrait" xlink:type="simple" id="oo_1296052.jpg"><uri content-type="original_file" xlink:type="simple">https://binary.pensoft.net/fig/1296052</uri></graphic></fig></tp:treatment-sec></tp:taxon-treatment>
